# Supplementary material for: Dipotassium tetra­kis­(thio­cyanato-κS)palladate(II)–(2,2′-bipyrimidine-κ2 N 1,N 1′)bis­(thio­cyanato-κS)palladium(II) (1/2)
Source: Acta Crystallogr Sect E Struct Rep Online. 2012 Apr 18;68(Pt 5):m616–7. doi: 10.1107/S1600536812015383 (PMC3344351; doi:10.1107/S1600536812015383)
Supplement: Supplementary file 1 [file e-68-0m616-sup1.cif]

##############################################################################
#                                                                            #
# This CIF contains the data in a paper accepted for publication in          #
# Acta Crystallographica Section E. It conforms to the requirements of       #
# Notes for Authors for Acta Crystallographica Section E, and has been       #
# peer reviewed under the auspices of the IUCr Commission on Journals.       #
#                                                                            #
# Full details of the Crystallographic Information File format               #
# are given in the paper "The Crystallographic Information File (CIF):       #
# a New Standard Archive File for Crystallography" by S. R. Hall, F. H.      #
# Allen and I. D. Brown [Acta Cryst. (1991), A47, 655-685].                  #
#                                                                            #
# The current version of the core CIF dictionary is obtainable from          #
# ftp://ftp.iucr.org/pub/cif_core.dic.                                       #
#                                                                            #
# Software is freely available for graphical display of the structure(s)     #
# in this CIF. For information consult the CIF software page                 #
# http://www.iucr.org/resources/cif/software.                                #
#                                                                            #
# This file may be used for bona fide research purposes within the           #
# scientific community so long as proper attribution is given to the journal # 
# article from which it was obtained.                                        #
#                                                                            #
##############################################################################
data_global
_audit_creation_method     SHELXL-97
_journal_date_recd_electronic     2012-04-03
_journal_date_accepted     2012-04-08
_journal_name_full     'Acta Crystallographica, Section E'
_journal_year     2012
_journal_volume     68
_journal_issue      5
_journal_page_first     m616
_journal_page_last     m617
_journal_paper_category     QM
_journal_paper_doi     10.1107/S1600536812015383
_journal_coeditor_code     HB6728
_publ_contact_author_name     'Dr. Kwang Ha'
_publ_contact_author_address
; School of Applied Chemical Engineering,
  The Research Institute of Catalysis,
  Chonnam National University,
  Gwangju 500-757,
  Republic of Korea
;
_publ_contact_author_email     hakwang@chonnam.ac.kr
_publ_contact_author_fax     '82 62 530 1909'
_publ_contact_author_phone     '82 62 530 1901'
_publ_section_title
;\
Dipotassium
tetrakis(thiocyanato-\k<i>S</i>)palladate(II)--(2,2'-bipyrimidine-\
\k^2^<i>N</i>^1^,<i>N</i>^1'^)bis(thiocyanato-\k<i>S</i>)palladium(II) (1/2)
;
loop_
    _publ_author_name
    _publ_author_footnote
    _publ_author_address
    'Ha, Kwang' .
; School of Applied Chemical Engineering,
  The Research Institute of Catalysis,
  Chonnam National University,
  Gwangju 500-757,
  Republic of Korea
;
_chemical_name_systematic
;
Dipotassium tetrakis(thiocyanato-\k<i>S</i>)palladate(II)--
(2,2'-bipyrimidine-\k^2^<i>N</i>^1^,<i>N</i>^1'^)bis(thiocyanato-
\k<i>S</i>)palladium(II) (1/2)
;
_chemical_name_common     ?
_chemical_formula_moiety     '2(K +), C4 N4 Pd1 S4 2-, 2(C12 H6 N6 Pd1 S2)'
_chemical_formula_sum     'C24 H12 K2 N16 Pd3 S8'
_chemical_formula_structural     ?
_chemical_formula_analytical     ?
_chemical_formula_iupac     'K2 [Pd (N C S)4], 2[Pd (N C S)2 (C8 H6 N4)]'
_chemical_formula_weight     1178.38
_chemical_melting_point     ?
_symmetry_cell_setting     monoclinic
_symmetry_space_group_name_H-M     'P 21/c'
_symmetry_space_group_name_Hall     '-P 2ybc'
loop_
    _symmetry_equiv_pos_as_xyz
    'x, y, z'
    '-x, y+1/2, -z+1/2'
    '-x, -y, -z'
    'x, -y-1/2, z-1/2'
_cell_length_a     15.9625(7)
_cell_length_b     10.9700(5)
_cell_length_c     21.6801(9)
_cell_angle_alpha     90.00
_cell_angle_beta     94.1040(10)
_cell_angle_gamma     90.00
_cell_volume     3786.6(3)
_cell_formula_units_Z     4
_cell_measurement_reflns_used     5010
_cell_measurement_theta_min     2.48
_cell_measurement_theta_max     25.99
_cell_measurement_temperature     200(2)
_exptl_crystal_description     'block'
_exptl_crystal_colour     'red'
_exptl_crystal_size_max     0.28
_exptl_crystal_size_mid     0.24
_exptl_crystal_size_min     0.18
_exptl_crystal_density_diffrn     2.067
_exptl_crystal_density_meas     ?
_exptl_crystal_density_method     'not measured'
_exptl_crystal_F_000     2288
_exptl_absorpt_coefficient_mu     2.116
_exptl_absorpt_correction_type     multi-scan
_exptl_absorpt_process_details     '(SADABS; Bruker, 2000)'
_exptl_absorpt_correction_T_min     0.854
_exptl_absorpt_correction_T_max     1.000
_exptl_special_details
;
;
_diffrn_ambient_temperature     200(2)
_diffrn_radiation_type     MoK\a
_diffrn_radiation_wavelength     0.71073
_diffrn_radiation_source     'fine-focus sealed tube'
_diffrn_radiation_monochromator     graphite
_diffrn_measurement_device_type     'Bruker SMART 1000 CCD'
_diffrn_measurement_method     '\f and \w scans'
_diffrn_detector_area_resol_mean     ?
_diffrn_reflns_number     22881
_diffrn_reflns_av_R_equivalents     0.0297
_diffrn_reflns_av_sigmaI/netI     0.0328
_diffrn_reflns_theta_min     1.28
_diffrn_reflns_theta_max     26.01
_diffrn_reflns_theta_full     26.01
_diffrn_measured_fraction_theta_max     0.991
_diffrn_measured_fraction_theta_full     0.991
_diffrn_reflns_limit_h_min     -18
_diffrn_reflns_limit_h_max     19
_diffrn_reflns_limit_k_min     -12
_diffrn_reflns_limit_k_max     13
_diffrn_reflns_limit_l_min     -25
_diffrn_reflns_limit_l_max     26
_diffrn_standards_number     0
_diffrn_standards_interval_count     0
_diffrn_standards_interval_time     0
_diffrn_standards_decay_%     0
_refine_special_details
;
Refinement of <i>F</i>^2^ against ALL reflections. The weighted <i>R</i>-factor
<i>wR</i> and goodness of fit <i>S</i> are based on <i>F</i>^2^, conventional
<i>R</i>-factors <i>R</i> are based on <i>F</i>, with <i>F</i> set to zero for
negative <i>F</i>^2^. The threshold expression of <i>F</i>^2^ >
\s(<i>F</i>^2^) is used only for calculating <i>R</i>-factors(gt) <i>etc</i>.
and is not relevant to the choice of reflections for refinement.
<i>R</i>-factors based on <i>F</i>^2^ are statistically about twice as large
as those based on <i>F</i>, and <i>R</i>- factors based on ALL data will be
even larger.
;
_reflns_number_total     7371
_reflns_number_gt     5722
_reflns_threshold_expression     I>2\s(I)
_refine_ls_structure_factor_coef     Fsqd
_refine_ls_matrix_type     full
_refine_ls_R_factor_all     0.0462
_refine_ls_R_factor_gt     0.0300
_refine_ls_wR_factor_gt     0.0688
_refine_ls_wR_factor_ref     0.0795
_refine_ls_goodness_of_fit_ref     1.079
_refine_ls_restrained_S_all     1.079
_refine_ls_number_reflns     7371
_refine_ls_number_parameters     481
_refine_ls_number_restraints     0
_refine_ls_hydrogen_treatment     constr
_refine_ls_weighting_scheme     calc
_refine_ls_weighting_details
         'calc w=1/[\s^2^(Fo^2^)+(0.0336P)^2^+1.0988P] where P=(Fo^2^+2Fc^2^)/3'
_atom_sites_solution_hydrogens     geom
_atom_sites_solution_primary     direct
_atom_sites_solution_secondary     difmap
_refine_ls_shift/su_max     0.001
_refine_ls_shift/su_mean     0.000
_refine_diff_density_max     0.653
_refine_diff_density_min     -0.589
_refine_ls_extinction_method     none
_refine_ls_extinction_coef     ?
loop_
    _atom_type_symbol
    _atom_type_description
    _atom_type_scat_dispersion_real
    _atom_type_scat_dispersion_imag
    _atom_type_scat_source
    'C' 'C' 0.0033 0.0016
                         'International Tables Vol C Tables 4.2.6.8 and 6.1.1.4'
    'H' 'H' 0.0000 0.0000
                         'International Tables Vol C Tables 4.2.6.8 and 6.1.1.4'
    'K' 'K' 0.2009 0.2494
                         'International Tables Vol C Tables 4.2.6.8 and 6.1.1.4'
    'N' 'N' 0.0061 0.0033
                         'International Tables Vol C Tables 4.2.6.8 and 6.1.1.4'
    'Pd' 'Pd' -0.9988 1.0072
                         'International Tables Vol C Tables 4.2.6.8 and 6.1.1.4'
    'S' 'S' 0.1246 0.1234
                         'International Tables Vol C Tables 4.2.6.8 and 6.1.1.4'
_computing_data_collection     'SMART (Bruker, 2000)'
_computing_cell_refinement     'SAINT (Bruker, 2000)'
_computing_data_reduction     'SAINT (Bruker, 2000)'
_computing_structure_solution     'SHELXS97 (Sheldrick, 2008)'
_computing_structure_refinement     'SHELXL97 (Sheldrick, 2008)'
_computing_molecular_graphics     'ORTEP-3 (Farrugia, 1997)'
_computing_publication_material     'SHELXL97 (Sheldrick, 2008)'
loop_
    _atom_site_type_symbol
    _atom_site_label
    _atom_site_fract_x
    _atom_site_fract_y
    _atom_site_fract_z
    _atom_site_U_iso_or_equiv
    _atom_site_adp_type
    _atom_site_calc_flag
    _atom_site_refinement_flags
    _atom_site_occupancy
    _atom_site_symmetry_multiplicity
    _atom_site_disorder_assembly
    _atom_site_disorder_group
    Pd Pd1 0.482313(18) 0.51068(2) 0.188694(12) 0.03065(9) Uani d . 1 1 . .
    Pd Pd2 -0.014348(18) -0.00967(2) -0.182524(12) 0.02913(8) Uani d . 1 1 . .
    Pd Pd3 0.5000 0.5000 0.0000 0.02538(10) Uani d S 1 2 . .
    Pd Pd4 0.0000 1.0000 0.0000 0.02620(10) Uani d S 1 2 . .
    K K1 0.42675(5) 0.96456(8) 0.08137(4) 0.0397(2) Uani d . 1 1 . .
    K K2 0.09465(6) 0.52691(8) -0.07076(4) 0.0426(2) Uani d . 1 1 . .
    S S1 0.59836(7) 0.62463(10) 0.21959(5) 0.0483(3) Uani d . 1 1 . .
    S S2 0.39550(7) 0.62960(10) 0.24449(5) 0.0498(3) Uani d . 1 1 . .
    S S3 0.13902(6) 0.40429(9) -0.28031(5) 0.0412(2) Uani d . 1 1 . .
    S S4 0.05796(7) -0.17773(10) -0.21091(5) 0.0515(3) Uani d . 1 1 . .
    S S5 0.41359(6) 0.64489(9) 0.04273(5) 0.0376(2) Uani d . 1 1 . .
    S S6 0.61598(6) 0.62728(9) 0.01879(5) 0.0396(2) Uani d . 1 1 . .
    S S7 0.11212(6) 1.12966(9) 0.02391(5) 0.0448(3) Uani d . 1 1 . .
    S S8 0.09601(6) 0.84561(9) -0.01933(5) 0.0405(2) Uani d . 1 1 . .
    N N1 0.55052(17) 0.3754(2) 0.14802(12) 0.0263(6) Uani d . 1 1 . .
    N N2 0.53434(18) 0.1777(3) 0.10408(12) 0.0312(7) Uani d . 1 1 . .
    N N3 0.36456(18) 0.1932(3) 0.11846(13) 0.0330(7) Uani d . 1 1 . .
    N N4 0.38671(18) 0.3913(3) 0.16051(12) 0.0302(7) Uani d . 1 1 . .
    N N5 0.5592(2) 0.8652(3) 0.18054(17) 0.0528(9) Uani d . 1 1 . .
    N N6 0.3527(2) 0.8499(4) 0.18235(19) 0.0607(11) Uani d . 1 1 . .
    N N7 -0.06619(17) 0.1506(3) -0.15385(12) 0.0280(6) Uani d . 1 1 . .
    N N8 -0.02642(18) 0.3475(3) -0.11603(13) 0.0347(7) Uani d . 1 1 . .
    N N9 0.13917(19) 0.2811(3) -0.12042(14) 0.0381(8) Uani d . 1 1 . .
    N N10 0.09353(18) 0.0838(3) -0.15250(13) 0.0320(7) Uani d . 1 1 . .
    N N11 0.17991(19) 0.5602(3) -0.17926(16) 0.0460(9) Uani d . 1 1 . .
    N N12 -0.0430(3) -0.3800(4) -0.1863(2) 0.0694(12) Uani d . 1 1 . .
    N N13 0.2462(2) 0.5816(3) 0.00536(17) 0.0509(9) Uani d . 1 1 . .
    N N14 0.5701(2) 0.8743(3) 0.02917(15) 0.0427(8) Uani d . 1 1 . .
    N N15 0.0555(2) 1.3726(3) 0.03105(16) 0.0469(9) Uani d . 1 1 . .
    N N16 0.2599(2) 0.9214(3) 0.02070(17) 0.0516(9) Uani d . 1 1 . .
    C C1 0.6330(2) 0.3698(4) 0.14158(16) 0.0353(9) Uani d . 1 1 . .
    H H1 0.6675 0.4368 0.1549 0.042 Uiso calc R 1 1 . .
    C C2 0.6693(2) 0.2698(3) 0.11627(16) 0.0355(9) Uani d . 1 1 . .
    H H2 0.7280 0.2661 0.1118 0.043 Uiso calc R 1 1 . .
    C C3 0.6171(2) 0.1759(4) 0.09784(16) 0.0372(9) Uani d . 1 1 . .
    H H3 0.6407 0.1062 0.0798 0.045 Uiso calc R 1 1 . .
    C C4 0.5048(2) 0.2778(3) 0.12903(14) 0.0268(8) Uani d . 1 1 . .
    C C5 0.4131(2) 0.2861(3) 0.13633(14) 0.0272(8) Uani d . 1 1 . .
    C C6 0.2825(2) 0.2081(4) 0.12340(17) 0.0402(10) Uani d . 1 1 . .
    H H6 0.2458 0.1427 0.1117 0.048 Uiso calc R 1 1 . .
    C C7 0.2488(2) 0.3139(4) 0.14461(18) 0.0441(10) Uani d . 1 1 . .
    H H7 0.1899 0.3243 0.1459 0.053 Uiso calc R 1 1 . .
    C C8 0.3038(2) 0.4030(4) 0.16362(17) 0.0398(9) Uani d . 1 1 . .
    H H8 0.2825 0.4764 0.1797 0.048 Uiso calc R 1 1 . .
    C C9 0.5728(2) 0.7657(4) 0.19553(18) 0.0411(10) Uani d . 1 1 . .
    C C10 0.3729(2) 0.7573(4) 0.20423(18) 0.0405(10) Uani d . 1 1 . .
    C C11 -0.1472(2) 0.1804(3) -0.15213(16) 0.0329(8) Uani d . 1 1 . .
    H H11 -0.1894 0.1226 -0.1647 0.039 Uiso calc R 1 1 . .
    C C12 -0.1702(2) 0.2942(3) -0.13225(16) 0.0370(9) Uani d . 1 1 . .
    H H12 -0.2277 0.3157 -0.1307 0.044 Uiso calc R 1 1 . .
    C C13 -0.1075(2) 0.3756(3) -0.11476(17) 0.0378(9) Uani d . 1 1 . .
    H H13 -0.1225 0.4546 -0.1013 0.045 Uiso calc R 1 1 . .
    C C14 -0.0094(2) 0.2372(3) -0.13530(15) 0.0293(8) Uani d . 1 1 . .
    C C15 0.0802(2) 0.2000(3) -0.13587(15) 0.0309(8) Uani d . 1 1 . .
    C C16 0.2179(2) 0.2413(4) -0.12183(19) 0.0487(11) Uani d . 1 1 . .
    H H16 0.2624 0.2973 -0.1126 0.058 Uiso calc R 1 1 . .
    C C17 0.2379(3) 0.1234(4) -0.1360(2) 0.0517(11) Uani d . 1 1 . .
    H H17 0.2946 0.0969 -0.1352 0.062 Uiso calc R 1 1 . .
    C C18 0.1730(2) 0.0461(4) -0.15129(19) 0.0445(10) Uani d . 1 1 . .
    H H18 0.1846 -0.0363 -0.1613 0.053 Uiso calc R 1 1 . .
    C C19 0.1617(2) 0.4984(3) -0.22118(18) 0.0342(9) Uani d . 1 1 . .
    C C20 -0.0035(3) -0.2959(4) -0.19531(18) 0.0452(10) Uani d . 1 1 . .
    C C21 0.3143(2) 0.6055(3) 0.02093(17) 0.0379(9) Uani d . 1 1 . .
    C C22 0.5851(2) 0.7726(4) 0.02536(16) 0.0328(8) Uani d . 1 1 . .
    C C23 0.0761(2) 1.2729(4) 0.02831(17) 0.0362(9) Uani d . 1 1 . .
    C C24 0.1932(2) 0.8932(3) 0.00439(17) 0.0373(9) Uani d . 1 1 . .
loop_
    _atom_site_aniso_label
    _atom_site_aniso_U_11
    _atom_site_aniso_U_22
    _atom_site_aniso_U_33
    _atom_site_aniso_U_12
    _atom_site_aniso_U_13
    _atom_site_aniso_U_23
    Pd1 0.03478(17) 0.02747(16) 0.02909(15) -0.00023(12) -0.00199(12)
                                                                    -0.00338(12)
    Pd2 0.03272(16) 0.02533(16) 0.02903(15) -0.00017(12) 0.00016(12)
                                                                    -0.00167(12)
    Pd3 0.0290(2) 0.0225(2) 0.02406(19) 0.00083(15) -0.00188(15) 0.00014(15)
    Pd4 0.0283(2) 0.0216(2) 0.0280(2) -0.00027(15) -0.00313(16) 0.00051(16)
    K1 0.0359(5) 0.0320(5) 0.0517(5) -0.0038(4) 0.0055(4) -0.0031(4)
    K2 0.0389(5) 0.0381(5) 0.0512(5) -0.0072(4) 0.0072(4) -0.0074(4)
    S1 0.0455(6) 0.0389(6) 0.0580(7) -0.0035(5) -0.0140(5) -0.0123(5)
    S2 0.0631(7) 0.0439(6) 0.0430(6) 0.0079(5) 0.0090(5) -0.0079(5)
    S3 0.0449(6) 0.0334(6) 0.0442(6) 0.0121(4) -0.0041(5) -0.0023(5)
    S4 0.0507(7) 0.0383(6) 0.0668(7) 0.0042(5) 0.0134(6) -0.0161(6)
    S5 0.0363(5) 0.0318(5) 0.0449(5) 0.0030(4) 0.0035(4) -0.0079(4)
    S6 0.0338(5) 0.0279(5) 0.0558(6) -0.0010(4) -0.0051(5) -0.0041(5)
    S7 0.0336(6) 0.0276(5) 0.0713(7) -0.0023(4) -0.0106(5) -0.0040(5)
    S8 0.0338(5) 0.0302(5) 0.0568(6) 0.0030(4) -0.0014(5) -0.0082(5)
    N1 0.0283(16) 0.0246(16) 0.0259(14) -0.0013(12) 0.0002(12) -0.0035(12)
    N2 0.0306(17) 0.0335(18) 0.0294(15) -0.0005(13) 0.0008(13) -0.0028(14)
    N3 0.0296(17) 0.0369(18) 0.0322(16) -0.0059(14) -0.0009(13) -0.0015(14)
    N4 0.0325(17) 0.0305(17) 0.0273(15) 0.0023(13) 0.0005(13) 0.0041(13)
    N5 0.050(2) 0.047(2) 0.061(2) -0.0081(19) 0.0080(18) -0.003(2)
    N6 0.035(2) 0.054(3) 0.092(3) -0.0003(18) -0.0020(19) 0.028(2)
    N7 0.0288(16) 0.0247(16) 0.0302(15) -0.0014(12) -0.0001(13) 0.0008(13)
    N8 0.0339(18) 0.0308(18) 0.0386(17) -0.0005(14) -0.0028(14) -0.0057(14)
    N9 0.0316(18) 0.0382(19) 0.0435(18) -0.0095(15) -0.0049(14) 0.0035(15)
    N10 0.0316(17) 0.0307(18) 0.0333(16) -0.0012(13) 0.0003(13) 0.0021(14)
    N11 0.0307(19) 0.051(2) 0.055(2) 0.0003(16) -0.0048(16) -0.0065(19)
    N12 0.079(3) 0.041(2) 0.092(3) 0.017(2) 0.035(2) 0.011(2)
    N13 0.036(2) 0.046(2) 0.072(2) 0.0018(17) 0.0105(18) -0.0076(19)
    N14 0.046(2) 0.034(2) 0.0476(19) -0.0019(16) 0.0009(16) -0.0057(16)
    N15 0.049(2) 0.030(2) 0.061(2) -0.0015(16) -0.0027(17) -0.0088(17)
    N16 0.032(2) 0.045(2) 0.078(3) 0.0001(16) 0.0049(18) -0.001(2)
    C1 0.031(2) 0.040(2) 0.034(2) -0.0060(17) -0.0021(16) 0.0059(17)
    C2 0.030(2) 0.042(2) 0.034(2) 0.0014(17) 0.0050(16) 0.0010(18)
    C3 0.033(2) 0.042(2) 0.037(2) 0.0028(18) 0.0042(17) -0.0032(18)
    C4 0.0296(19) 0.030(2) 0.0202(17) -0.0024(15) -0.0009(14) 0.0026(15)
    C5 0.0303(19) 0.030(2) 0.0211(17) -0.0024(16) -0.0013(14) 0.0025(15)
    C6 0.031(2) 0.047(3) 0.042(2) -0.0082(18) -0.0003(17) 0.0030(19)
    C7 0.021(2) 0.053(3) 0.058(3) -0.0011(18) 0.0021(18) 0.006(2)
    C8 0.030(2) 0.042(2) 0.048(2) 0.0082(18) 0.0075(18) 0.005(2)
    C9 0.034(2) 0.050(3) 0.040(2) -0.0090(19) 0.0030(17) -0.014(2)
    C10 0.035(2) 0.046(3) 0.040(2) -0.0071(19) 0.0047(18) -0.013(2)
    C11 0.031(2) 0.031(2) 0.037(2) -0.0038(16) 0.0000(16) -0.0005(17)
    C12 0.035(2) 0.036(2) 0.039(2) 0.0056(17) 0.0010(17) -0.0055(18)
    C13 0.043(2) 0.027(2) 0.043(2) 0.0051(17) -0.0013(18) -0.0066(18)
    C14 0.031(2) 0.028(2) 0.0278(18) -0.0038(16) 0.0001(15) 0.0011(16)
    C15 0.033(2) 0.031(2) 0.0280(19) -0.0020(16) -0.0033(15) 0.0037(16)
    C16 0.032(2) 0.058(3) 0.055(3) -0.012(2) -0.0032(19) 0.008(2)
    C17 0.029(2) 0.054(3) 0.071(3) 0.002(2) 0.000(2) 0.009(2)
    C18 0.030(2) 0.044(2) 0.059(3) 0.0055(18) 0.0024(19) -0.002(2)
    C19 0.0235(19) 0.035(2) 0.044(2) 0.0031(16) 0.0012(17) 0.0090(19)
    C20 0.059(3) 0.039(3) 0.039(2) 0.017(2) 0.013(2) 0.001(2)
    C21 0.037(2) 0.034(2) 0.044(2) 0.0084(18) 0.0138(19) 0.0008(19)
    C22 0.034(2) 0.036(2) 0.0283(19) -0.0049(17) -0.0007(16) -0.0011(17)
    C23 0.038(2) 0.032(2) 0.037(2) -0.0063(17) -0.0045(17) -0.0057(18)
    C24 0.040(2) 0.031(2) 0.042(2) 0.0073(18) 0.0102(18) 0.0034(18)
_geom_special_details
;
All e.s.d.'s (except the e.s.d. in the dihedral angle between two l.s. planes)
are estimated using the full covariance matrix. The cell e.s.d.'s are taken
into account individually in the estimation of e.s.d.'s in distances, angles
and torsion angles; correlations between e.s.d.'s in cell parameters are only
used when they are defined by crystal symmetry. An approximate (isotropic)
treatment of cell e.s.d.'s is used for estimating e.s.d.'s involving l.s.
planes.
;
loop_
    _geom_bond_atom_site_label_1
    _geom_bond_atom_site_label_2
    _geom_bond_site_symmetry_2
    _geom_bond_distance
    _geom_bond_publ_flag
    Pd1 N1 . 2.074(3) y
    Pd1 N4 . 2.070(3) y
    Pd1 S1 . 2.2945(11) y
    Pd1 S2 . 2.3077(11) y
    Pd2 N7 . 2.059(3) y
    Pd2 N10 . 2.069(3) y
    Pd2 S3 2_544 2.2958(10) y
    Pd2 S4 . 2.2829(11) y
    Pd3 S5 3_665 2.3388(9) ?
    Pd3 S5 . 2.3388(9) y
    Pd3 S6 3_665 2.3314(9) ?
    Pd3 S6 . 2.3314(9) y
    Pd4 S7 3_575 2.3157(10) ?
    Pd4 S7 . 2.3157(10) y
    Pd4 S8 3_575 2.3419(10) ?
    Pd4 S8 . 2.3419(10) y
    K1 N14 . 2.806(3) ?
    K1 N3 1_565 2.835(3) ?
    K1 N6 . 2.853(4) ?
    K1 N2 1_565 2.922(3) ?
    K1 N16 . 2.923(4) ?
    K1 N14 3_675 2.981(3) ?
    K1 N5 . 3.103(4) ?
    K1 S5 . 3.6081(13) ?
    K1 K1 3_675 4.4389(17) ?
    K2 N11 . 2.824(4) ?
    K2 N15 3_575 2.827(4) ?
    K2 N8 . 2.881(3) ?
    K2 N15 1_545 2.886(4) ?
    K2 N13 . 2.892(4) ?
    K2 N9 . 3.008(3) ?
    K2 N12 1_565 3.370(5) ?
    K2 S8 . 3.6692(13) ?
    K2 K2 3_565 4.4966(18) ?
    S1 C9 . 1.674(5) ?
    S2 C10 . 1.676(5) ?
    S3 C19 . 1.666(4) ?
    S3 Pd2 2_554 2.2958(10) ?
    S4 C20 . 1.675(5) ?
    S5 C21 . 1.677(4) ?
    S6 C22 . 1.678(4) ?
    S7 C23 . 1.679(4) ?
    S8 C24 . 1.683(4) ?
    N1 C1 . 1.336(4) ?
    N1 C4 . 1.344(4) ?
    N2 C4 . 1.325(4) ?
    N2 C3 . 1.338(4) ?
    N2 K1 1_545 2.922(3) ?
    N3 C5 . 1.321(4) ?
    N3 C6 . 1.331(4) ?
    N3 K1 1_545 2.835(3) ?
    N4 C8 . 1.336(4) ?
    N4 C5 . 1.348(4) ?
    N5 C9 . 1.155(5) ?
    N6 C10 . 1.158(5) ?
    N7 C11 . 1.337(4) ?
    N7 C14 . 1.354(4) ?
    N8 C14 . 1.315(4) ?
    N8 C13 . 1.333(4) ?
    N9 C15 . 1.321(4) ?
    N9 C16 . 1.333(5) ?
    N10 C18 . 1.333(5) ?
    N10 C15 . 1.346(4) ?
    N11 C19 . 1.154(5) ?
    N12 C20 . 1.142(5) ?
    N12 K2 1_545 3.370(5) ?
    N13 C21 . 1.146(5) ?
    N14 C22 . 1.145(5) ?
    N14 K1 3_675 2.981(3) ?
    N15 C23 . 1.144(5) ?
    N15 K2 3_575 2.827(4) ?
    N15 K2 1_565 2.886(4) ?
    N16 C24 . 1.141(5) ?
    C1 C2 . 1.373(5) ?
    C1 H1 . 0.9500 ?
    C2 C3 . 1.366(5) ?
    C2 H2 . 0.9500 ?
    C3 H3 . 0.9500 ?
    C4 C5 . 1.486(5) ?
    C6 C7 . 1.373(5) ?
    C6 H6 . 0.9500 ?
    C7 C8 . 1.358(5) ?
    C7 H7 . 0.9500 ?
    C8 H8 . 0.9500 ?
    C11 C12 . 1.379(5) ?
    C11 H11 . 0.9500 ?
    C12 C13 . 1.375(5) ?
    C12 H12 . 0.9500 ?
    C13 H13 . 0.9500 ?
    C14 C15 . 1.487(5) ?
    C16 C17 . 1.372(6) ?
    C16 H16 . 0.9500 ?
    C17 C18 . 1.361(6) ?
    C17 H17 . 0.9500 ?
    C18 H18 . 0.9500 ?
loop_
    _geom_angle_atom_site_label_1
    _geom_angle_atom_site_label_2
    _geom_angle_atom_site_label_3
    _geom_angle_site_symmetry_1
    _geom_angle_site_symmetry_3
    _geom_angle
    _geom_angle_publ_flag
    N4 Pd1 N1 . . 79.65(11) ?
    N4 Pd1 S1 . . 173.55(8) ?
    N1 Pd1 S1 . . 94.39(8) ?
    N4 Pd1 S2 . . 93.13(8) ?
    N1 Pd1 S2 . . 168.65(8) ?
    S1 Pd1 S2 . . 92.38(4) ?
    N7 Pd2 N10 . . 79.94(11) ?
    N7 Pd2 S4 . . 173.34(8) ?
    N10 Pd2 S4 . . 93.40(9) ?
    N7 Pd2 S3 . 2_544 95.74(8) ?
    N10 Pd2 S3 . 2_544 174.43(8) ?
    S4 Pd2 S3 . 2_544 90.90(4) ?
    S6 Pd3 S6 3_665 . 180.00(5) ?
    S6 Pd3 S5 3_665 3_665 90.42(3) ?
    S6 Pd3 S5 . 3_665 89.58(3) ?
    S6 Pd3 S5 3_665 . 89.58(3) ?
    S6 Pd3 S5 . . 90.42(3) ?
    S5 Pd3 S5 3_665 . 180.00(6) ?
    S7 Pd4 S7 3_575 . 180.00(6) ?
    S7 Pd4 S8 3_575 3_575 88.80(3) ?
    S7 Pd4 S8 . 3_575 91.20(3) ?
    S7 Pd4 S8 3_575 . 91.20(3) ?
    S7 Pd4 S8 . . 88.80(4) ?
    S8 Pd4 S8 3_575 . 180.00(5) ?
    N14 K1 N3 . 1_565 137.64(9) ?
    N14 K1 N6 . . 123.28(11) ?
    N3 K1 N6 1_565 . 89.98(10) ?
    N14 K1 N2 . 1_565 82.17(9) ?
    N3 K1 N2 1_565 1_565 57.16(8) ?
    N6 K1 N2 . 1_565 119.60(10) ?
    N14 K1 N16 . . 120.30(10) ?
    N3 K1 N16 1_565 . 86.83(9) ?
    N6 K1 N16 . . 81.96(10) ?
    N2 K1 N16 1_565 . 135.31(10) ?
    N14 K1 N14 . 3_675 79.86(10) ?
    N3 K1 N14 1_565 3_675 74.32(9) ?
    N6 K1 N14 . 3_675 155.48(10) ?
    N2 K1 N14 1_565 3_675 67.52(8) ?
    N16 K1 N14 . 3_675 78.53(10) ?
    N14 K1 N5 . . 67.69(10) ?
    N3 K1 N5 1_565 . 110.45(9) ?
    N6 K1 N5 . . 67.21(10) ?
    N2 K1 N5 1_565 . 78.54(9) ?
    N16 K1 N5 . . 143.95(10) ?
    N14 K1 N5 3_675 . 135.69(9) ?
    N14 K1 S5 . . 66.36(7) ?
    N3 K1 S5 1_565 . 155.51(7) ?
    N6 K1 S5 . . 74.30(9) ?
    N2 K1 S5 1_565 . 147.20(7) ?
    N16 K1 S5 . . 72.67(7) ?
    N14 K1 S5 3_675 . 113.18(7) ?
    N5 K1 S5 . . 81.08(7) ?
    N14 K1 K1 . 3_675 41.39(7) ?
    N3 K1 K1 1_565 3_675 106.59(7) ?
    N6 K1 K1 . 3_675 163.30(9) ?
    N2 K1 K1 1_565 3_675 69.94(6) ?
    N16 K1 K1 . 3_675 100.68(8) ?
    N14 K1 K1 3_675 3_675 38.47(7) ?
    N5 K1 K1 . 3_675 103.93(7) ?
    S5 K1 K1 . 3_675 90.63(3) ?
    N11 K2 N15 . 3_575 132.28(10) ?
    N11 K2 N8 . . 98.97(9) ?
    N15 K2 N8 3_575 . 78.92(9) ?
    N11 K2 N15 . 1_545 148.93(10) ?
    N15 K2 N15 3_575 1_545 76.18(11) ?
    N8 K2 N15 . 1_545 71.51(9) ?
    N11 K2 N13 . . 90.88(10) ?
    N15 K2 N13 3_575 . 115.96(10) ?
    N8 K2 N13 . . 148.14(10) ?
    N15 K2 N13 1_545 . 84.46(10) ?
    N11 K2 N9 . . 71.18(9) ?
    N15 K2 N9 3_575 . 133.30(9) ?
    N8 K2 N9 . . 55.62(8) ?
    N15 K2 N9 1_545 . 79.48(9) ?
    N13 K2 N9 . . 100.43(9) ?
    N11 K2 N12 . 1_565 70.69(9) ?
    N15 K2 N12 3_575 1_565 65.57(10) ?
    N8 K2 N12 . 1_565 64.42(10) ?
    N15 K2 N12 1_545 1_565 125.51(10) ?
    N13 K2 N12 . 1_565 146.66(11) ?
    N9 K2 N12 . 1_565 99.44(9) ?
    N11 K2 C19 . . 16.81(8) ?
    N15 K2 C19 3_575 . 129.62(9) ?
    N8 K2 C19 . . 82.22(9) ?
    N15 K2 C19 1_545 . 138.92(9) ?
    N13 K2 C19 . . 104.47(9) ?
    N9 K2 C19 . . 59.54(8) ?
    N12 K2 C19 1_565 . 64.12(9) ?
    N11 K2 S8 . . 97.90(8) ?
    N15 K2 S8 3_575 . 61.49(7) ?
    N8 K2 S8 . . 138.05(7) ?
    N15 K2 S8 1_545 . 108.87(7) ?
    N13 K2 S8 . . 69.04(7) ?
    N9 K2 S8 . . 165.17(7) ?
    N12 K2 S8 1_565 . 85.78(7) ?
    C19 K2 S8 . . 111.77(7) ?
    N11 K2 K2 . 3_565 166.57(8) ?
    N15 K2 K2 3_575 3_565 38.55(7) ?
    N8 K2 K2 . 3_565 71.07(6) ?
    N15 K2 K2 1_545 3_565 37.63(7) ?
    N13 K2 K2 . 3_565 102.31(8) ?
    N9 K2 K2 . 3_565 108.30(7) ?
    N12 K2 K2 1_565 3_565 96.47(7) ?
    C19 K2 K2 . 3_565 152.22(7) ?
    S8 K2 K2 . 3_565 84.69(3) ?
    C9 S1 Pd1 . . 103.83(14) ?
    C10 S2 Pd1 . . 108.31(14) ?
    C19 S3 Pd2 . 2_554 98.67(13) ?
    C20 S4 Pd2 . . 104.84(14) ?
    C21 S5 Pd3 . . 106.57(13) ?
    C21 S5 K1 . . 110.74(13) ?
    Pd3 S5 K1 . . 136.58(4) ?
    C22 S6 Pd3 . . 110.44(13) ?
    C23 S7 Pd4 . . 108.97(13) ?
    C24 S8 Pd4 . . 108.78(13) ?
    C24 S8 K2 . . 111.96(13) ?
    Pd4 S8 K2 . . 138.91(4) ?
    C1 N1 C4 . . 116.7(3) ?
    C1 N1 Pd1 . . 128.9(2) ?
    C4 N1 Pd1 . . 114.2(2) ?
    C4 N2 C3 . . 115.8(3) ?
    C4 N2 K1 . 1_545 120.7(2) ?
    C3 N2 K1 . 1_545 123.0(2) ?
    C5 N3 C6 . . 116.2(3) ?
    C5 N3 K1 . 1_545 123.7(2) ?
    C6 N3 K1 . 1_545 119.8(2) ?
    C8 N4 C5 . . 116.1(3) ?
    C8 N4 Pd1 . . 129.5(3) ?
    C5 N4 Pd1 . . 114.3(2) ?
    C9 N5 K1 . . 129.2(3) ?
    C10 N6 K1 . . 125.6(3) ?
    C11 N7 C14 . . 116.7(3) ?
    C11 N7 Pd2 . . 128.9(2) ?
    C14 N7 Pd2 . . 114.4(2) ?
    C14 N8 C13 . . 116.3(3) ?
    C14 N8 K2 . . 126.0(2) ?
    C13 N8 K2 . . 117.6(2) ?
    C15 N9 C16 . . 115.5(3) ?
    C15 N9 K2 . . 120.8(2) ?
    C16 N9 K2 . . 123.3(3) ?
    C18 N10 C15 . . 117.2(3) ?
    C18 N10 Pd2 . . 128.5(3) ?
    C15 N10 Pd2 . . 114.2(2) ?
    C19 N11 K2 . . 118.1(3) ?
    C20 N12 K2 . 1_545 91.9(3) ?
    C21 N13 K2 . . 162.4(3) ?
    C22 N14 K1 . . 123.6(3) ?
    C22 N14 K1 . 3_675 120.3(3) ?
    K1 N14 K1 . 3_675 100.14(10) ?
    C23 N15 K2 . 3_575 129.9(3) ?
    C23 N15 K2 . 1_565 116.2(3) ?
    K2 N15 K2 3_575 1_565 103.82(11) ?
    C24 N16 K1 . . 169.6(3) ?
    N1 C1 C2 . . 121.7(3) ?
    N1 C1 H1 . . 119.2 ?
    C2 C1 H1 . . 119.2 ?
    C3 C2 C1 . . 117.0(3) ?
    C3 C2 H2 . . 121.5 ?
    C1 C2 H2 . . 121.5 ?
    N2 C3 C2 . . 123.0(4) ?
    N2 C3 H3 . . 118.5 ?
    C2 C3 H3 . . 118.5 ?
    N2 C4 N1 . . 125.7(3) ?
    N2 C4 C5 . . 118.4(3) ?
    N1 C4 C5 . . 115.8(3) ?
    N3 C5 N4 . . 125.5(3) ?
    N3 C5 C4 . . 118.9(3) ?
    N4 C5 C4 . . 115.6(3) ?
    N3 C6 C7 . . 122.8(4) ?
    N3 C6 H6 . . 118.6 ?
    C7 C6 H6 . . 118.6 ?
    C8 C7 C6 . . 116.7(4) ?
    C8 C7 H7 . . 121.6 ?
    C6 C7 H7 . . 121.6 ?
    N4 C8 C7 . . 122.5(4) ?
    N4 C8 H8 . . 118.8 ?
    C7 C8 H8 . . 118.8 ?
    N5 C9 S1 . . 176.3(4) ?
    N6 C10 S2 . . 172.0(4) ?
    N7 C11 C12 . . 120.6(3) ?
    N7 C11 H11 . . 119.7 ?
    C12 C11 H11 . . 119.7 ?
    C13 C12 C11 . . 118.0(3) ?
    C13 C12 H12 . . 121.0 ?
    C11 C12 H12 . . 121.0 ?
    N8 C13 C12 . . 122.2(3) ?
    N8 C13 H13 . . 118.9 ?
    C12 C13 H13 . . 118.9 ?
    N8 C14 N7 . . 126.1(3) ?
    N8 C14 C15 . . 118.4(3) ?
    N7 C14 C15 . . 115.4(3) ?
    N9 C15 N10 . . 125.6(3) ?
    N9 C15 C14 . . 118.8(3) ?
    N10 C15 C14 . . 115.6(3) ?
    N9 C16 C17 . . 123.2(4) ?
    N9 C16 H16 . . 118.4 ?
    C17 C16 H16 . . 118.4 ?
    C18 C17 C16 . . 117.2(4) ?
    C18 C17 H17 . . 121.4 ?
    C16 C17 H17 . . 121.4 ?
    N10 C18 C17 . . 121.2(4) ?
    N10 C18 H18 . . 119.4 ?
    C17 C18 H18 . . 119.4 ?
    N11 C19 S3 . . 177.2(4) ?
    N11 C19 K2 . . 45.1(2) ?
    S3 C19 K2 . . 134.80(17) ?
    N12 C20 S4 . . 176.7(4) ?
    N13 C21 S5 . . 178.1(4) ?
    N14 C22 S6 . . 174.8(4) ?
    N15 C23 S7 . . 176.6(4) ?
    N16 C24 S8 . . 177.7(4) ?
loop_
    _geom_torsion_atom_site_label_1
    _geom_torsion_atom_site_label_2
    _geom_torsion_atom_site_label_3
    _geom_torsion_atom_site_label_4
    _geom_torsion_site_symmetry_1
    _geom_torsion_site_symmetry_2
    _geom_torsion_site_symmetry_3
    _geom_torsion_site_symmetry_4
    _geom_torsion
    _geom_torsion_publ_flag
    N1 Pd1 S1 C9 . . . . 130.92(16) ?
    S2 Pd1 S1 C9 . . . . -58.20(15) ?
    N4 Pd1 S2 C10 . . . . -104.11(16) ?
    N1 Pd1 S2 C10 . . . . -154.2(4) ?
    S1 Pd1 S2 C10 . . . . 79.23(14) ?
    N10 Pd2 S4 C20 . . . . 145.08(17) ?
    S3 Pd2 S4 C20 2_544 . . . -38.46(16) ?
    S6 Pd3 S5 C21 3_665 . . . -15.44(14) ?
    S6 Pd3 S5 C21 . . . . 164.56(14) ?
    S6 Pd3 S5 K1 3_665 . . . -163.85(6) ?
    S6 Pd3 S5 K1 . . . . 16.15(6) ?
    N14 K1 S5 C21 . . . . -147.04(16) ?
    N3 K1 S5 C21 1_565 . . . 22.9(2) ?
    N6 K1 S5 C21 . . . . 74.78(16) ?
    N2 K1 S5 C21 1_565 . . . -164.47(17) ?
    N16 K1 S5 C21 . . . . -11.52(16) ?
    N14 K1 S5 C21 3_675 . . . -80.41(16) ?
    N5 K1 S5 C21 . . . . 143.48(16) ?
    K1 K1 S5 C21 3_675 . . . -112.52(14) ?
    N14 K1 S5 Pd3 . . . . 0.49(9) ?
    N3 K1 S5 Pd3 1_565 . . . 170.47(15) ?
    N6 K1 S5 Pd3 . . . . -137.68(9) ?
    N2 K1 S5 Pd3 1_565 . . . -16.93(14) ?
    N16 K1 S5 Pd3 . . . . 136.02(9) ?
    N14 K1 S5 Pd3 3_675 . . . 67.13(9) ?
    N5 K1 S5 Pd3 . . . . -68.98(9) ?
    K1 K1 S5 Pd3 3_675 . . . 35.02(6) ?
    S5 Pd3 S6 C22 3_665 . . . 157.74(14) ?
    S5 Pd3 S6 C22 . . . . -22.26(14) ?
    S8 Pd4 S7 C23 . . . . 168.18(15) ?
    S7 Pd4 S8 C24 3_575 . . . -170.46(14) ?
    S7 Pd4 S8 C24 . . . . 9.54(14) ?
    S7 Pd4 S8 K2 3_575 . . . 1.77(7) ?
    S7 Pd4 S8 K2 . . . . -178.23(7) ?
    N11 K2 S8 C24 . . . . -69.23(16) ?
    N15 K2 S8 C24 3_575 . . . 156.54(17) ?
    N8 K2 S8 C24 . . . . 177.82(17) ?
    N15 K2 S8 C24 1_545 . . . 94.77(16) ?
    N13 K2 S8 C24 . . . . 18.67(16) ?
    N9 K2 S8 C24 . . . . -27.7(3) ?
    N12 K2 S8 C24 1_565 . . . -139.05(16) ?
    C19 K2 S8 C24 . . . . -79.09(16) ?
    K2 K2 S8 C24 3_565 . . . 124.04(14) ?
    N11 K2 S8 Pd4 . . . . 118.71(9) ?
    N15 K2 S8 Pd4 3_575 . . . -15.52(10) ?
    N8 K2 S8 Pd4 . . . . 5.76(13) ?
    N15 K2 S8 Pd4 1_545 . . . -77.29(10) ?
    N13 K2 S8 Pd4 . . . . -153.39(10) ?
    N9 K2 S8 Pd4 . . . . 160.2(2) ?
    N12 K2 S8 Pd4 1_565 . . . 48.89(9) ?
    C19 K2 S8 Pd4 . . . . 108.84(9) ?
    K2 K2 S8 Pd4 3_565 . . . -48.03(7) ?
    N4 Pd1 N1 C1 . . . . 179.1(3) ?
    S1 Pd1 N1 C1 . . . . -3.3(3) ?
    S2 Pd1 N1 C1 . . . . -129.7(4) ?
    N4 Pd1 N1 C4 . . . . -5.0(2) ?
    S1 Pd1 N1 C4 . . . . 172.5(2) ?
    S2 Pd1 N1 C4 . . . . 46.1(5) ?
    N1 Pd1 N4 C8 . . . . -175.6(3) ?
    S2 Pd1 N4 C8 . . . . 13.3(3) ?
    N1 Pd1 N4 C5 . . . . 5.4(2) ?
    S2 Pd1 N4 C5 . . . . -165.8(2) ?
    N14 K1 N5 C9 . . . . -80.2(4) ?
    N3 K1 N5 C9 1_565 . . . 145.5(4) ?
    N6 K1 N5 C9 . . . . 64.5(4) ?
    N2 K1 N5 C9 1_565 . . . -166.3(4) ?
    N16 K1 N5 C9 . . . . 31.1(5) ?
    N14 K1 N5 C9 3_675 . . . -126.3(4) ?
    S5 K1 N5 C9 . . . . -12.2(4) ?
    K1 K1 N5 C9 3_675 . . . -100.6(4) ?
    N14 K1 N6 C10 . . . . -6.0(4) ?
    N3 K1 N6 C10 1_565 . . . -158.1(4) ?
    N2 K1 N6 C10 1_565 . . . -106.7(4) ?
    N16 K1 N6 C10 . . . . 115.1(4) ?
    N14 K1 N6 C10 3_675 . . . 152.6(3) ?
    N5 K1 N6 C10 . . . . -45.8(4) ?
    S5 K1 N6 C10 . . . . 41.0(4) ?
    K1 K1 N6 C10 3_675 . . . 14.7(6) ?
    N10 Pd2 N7 C11 . . . . -176.4(3) ?
    S3 Pd2 N7 C11 2_544 . . . 7.2(3) ?
    N10 Pd2 N7 C14 . . . . 4.7(2) ?
    S3 Pd2 N7 C14 2_544 . . . -171.7(2) ?
    N11 K2 N8 C14 . . . . 63.2(3) ?
    N15 K2 N8 C14 3_575 . . . -165.3(3) ?
    N15 K2 N8 C14 1_545 . . . -86.3(3) ?
    N13 K2 N8 C14 . . . . -43.3(4) ?
    N9 K2 N8 C14 . . . . 3.4(3) ?
    N12 K2 N8 C14 1_565 . . . 126.6(3) ?
    C19 K2 N8 C14 . . . . 61.7(3) ?
    S8 K2 N8 C14 . . . . 175.7(2) ?
    K2 K2 N8 C14 3_565 . . . -126.1(3) ?
    N11 K2 N8 C13 . . . . -120.3(3) ?
    N15 K2 N8 C13 3_575 . . . 11.2(3) ?
    N15 K2 N8 C13 1_545 . . . 90.2(3) ?
    N13 K2 N8 C13 . . . . 133.2(3) ?
    N9 K2 N8 C13 . . . . 180.0(3) ?
    N12 K2 N8 C13 1_565 . . . -56.8(3) ?
    C19 K2 N8 C13 . . . . -121.8(3) ?
    S8 K2 N8 C13 . . . . -7.7(3) ?
    K2 K2 N8 C13 3_565 . . . 50.4(2) ?
    N11 K2 N9 C15 . . . . -121.0(3) ?
    N15 K2 N9 C15 3_575 . . . 10.0(3) ?
    N8 K2 N9 C15 . . . . -5.3(2) ?
    N15 K2 N9 C15 1_545 . . . 69.4(3) ?
    N13 K2 N9 C15 . . . . 151.7(3) ?
    N12 K2 N9 C15 1_565 . . . -55.2(3) ?
    C19 K2 N9 C15 . . . . -107.6(3) ?
    S8 K2 N9 C15 . . . . -164.9(2) ?
    K2 K2 N9 C15 3_565 . . . 44.9(3) ?
    N11 K2 N9 C16 . . . . 66.8(3) ?
    N15 K2 N9 C16 3_575 . . . -162.2(3) ?
    N8 K2 N9 C16 . . . . -177.5(3) ?
    N15 K2 N9 C16 1_545 . . . -102.8(3) ?
    N13 K2 N9 C16 . . . . -20.5(3) ?
    N12 K2 N9 C16 1_565 . . . 132.6(3) ?
    C19 K2 N9 C16 . . . . 80.2(3) ?
    S8 K2 N9 C16 . . . . 22.9(5) ?
    K2 K2 N9 C16 3_565 . . . -127.3(3) ?
    N7 Pd2 N10 C18 . . . . 178.4(3) ?
    S4 Pd2 N10 C18 . . . . -1.6(3) ?
    N7 Pd2 N10 C15 . . . . -6.1(2) ?
    S4 Pd2 N10 C15 . . . . 173.9(2) ?
    N15 K2 N11 C19 3_575 . . . -88.3(3) ?
    N8 K2 N11 C19 . . . . -5.2(3) ?
    N15 K2 N11 C19 1_545 . . . 63.7(4) ?
    N13 K2 N11 C19 . . . . 144.4(3) ?
    N9 K2 N11 C19 . . . . 43.7(3) ?
    N12 K2 N11 C19 1_565 . . . -64.0(3) ?
    S8 K2 N11 C19 . . . . -146.6(3) ?
    K2 K2 N11 C19 3_565 . . . -46.4(6) ?
    N11 K2 N13 C21 . . . . -1.9(10) ?
    N15 K2 N13 C21 3_575 . . . -141.0(10) ?
    N8 K2 N13 C21 . . . . 106.8(10) ?
    N15 K2 N13 C21 1_545 . . . 147.3(10) ?
    N9 K2 N13 C21 . . . . 69.1(10) ?
    N12 K2 N13 C21 1_565 . . . -56.5(11) ?
    C19 K2 N13 C21 . . . . 8.1(11) ?
    S8 K2 N13 C21 . . . . -100.0(10) ?
    K2 K2 N13 C21 3_565 . . . -179.3(10) ?
    N3 K1 N14 C22 1_565 . . . 170.0(3) ?
    N6 K1 N14 C22 . . . . 34.0(4) ?
    N2 K1 N14 C22 1_565 . . . 154.4(3) ?
    N16 K1 N14 C22 . . . . -67.0(4) ?
    N14 K1 N14 C22 3_675 . . . -137.2(4) ?
    N5 K1 N14 C22 . . . . 73.6(3) ?
    S5 K1 N14 C22 . . . . -16.2(3) ?
    K1 K1 N14 C22 3_675 . . . -137.2(4) ?
    N3 K1 N14 K1 1_565 . . 3_675 -52.87(16) ?
    N6 K1 N14 K1 . . . 3_675 171.15(11) ?
    N2 K1 N14 K1 1_565 . . 3_675 -68.44(9) ?
    N16 K1 N14 K1 . . . 3_675 70.22(13) ?
    N14 K1 N14 K1 3_675 . . 3_675 0.0 ?
    N5 K1 N14 K1 . . . 3_675 -149.21(12) ?
    S5 K1 N14 K1 . . . 3_675 120.99(9) ?
    N14 K1 N16 C24 . . . . 110.1(18) ?
    N3 K1 N16 C24 1_565 . . . -104.3(18) ?
    N6 K1 N16 C24 . . . . -13.9(18) ?
    N2 K1 N16 C24 1_565 . . . -138.4(17) ?
    N5 K1 N16 C24 . . . . 16.9(19) ?
    S5 K1 N16 C24 . . . . 62.1(18) ?
    K1 K1 N16 C24 3_675 . . . 149.4(18) ?
    C4 N1 C1 C2 . . . . 0.6(5) ?
    Pd1 N1 C1 C2 . . . . 176.4(2) ?
    N1 C1 C2 C3 . . . . 0.0(5) ?
    C4 N2 C3 C2 . . . . 0.6(5) ?
    K1 N2 C3 C2 1_545 . . . -170.9(3) ?
    C1 C2 C3 N2 . . . . -0.7(5) ?
    C3 N2 C4 N1 . . . . 0.1(5) ?
    K1 N2 C4 N1 1_545 . . . 171.9(2) ?
    C3 N2 C4 C5 . . . . 179.1(3) ?
    K1 N2 C4 C5 1_545 . . . -9.1(4) ?
    C1 N1 C4 N2 . . . . -0.7(5) ?
    Pd1 N1 C4 N2 . . . . -177.1(3) ?
    C1 N1 C4 C5 . . . . -179.7(3) ?
    Pd1 N1 C4 C5 . . . . 3.9(4) ?
    C6 N3 C5 N4 . . . . 2.2(5) ?
    K1 N3 C5 N4 1_545 . . . -172.4(2) ?
    C6 N3 C5 C4 . . . . -176.9(3) ?
    K1 N3 C5 C4 1_545 . . . 8.5(4) ?
    C8 N4 C5 N3 . . . . -3.3(5) ?
    Pd1 N4 C5 N3 . . . . 175.9(3) ?
    C8 N4 C5 C4 . . . . 175.9(3) ?
    Pd1 N4 C5 C4 . . . . -5.0(3) ?
    N2 C4 C5 N3 . . . . 0.8(5) ?
    N1 C4 C5 N3 . . . . 179.9(3) ?
    N2 C4 C5 N4 . . . . -178.4(3) ?
    N1 C4 C5 N4 . . . . 0.7(4) ?
    C5 N3 C6 C7 . . . . 1.2(5) ?
    K1 N3 C6 C7 1_545 . . . 176.0(3) ?
    N3 C6 C7 C8 . . . . -3.1(6) ?
    C5 N4 C8 C7 . . . . 1.0(5) ?
    Pd1 N4 C8 C7 . . . . -178.0(3) ?
    C6 C7 C8 N4 . . . . 1.9(6) ?
    C14 N7 C11 C12 . . . . 0.0(5) ?
    Pd2 N7 C11 C12 . . . . -178.9(3) ?
    N7 C11 C12 C13 . . . . 0.4(5) ?
    C14 N8 C13 C12 . . . . 0.3(5) ?
    K2 N8 C13 C12 . . . . -176.5(3) ?
    C11 C12 C13 N8 . . . . -0.6(6) ?
    C13 N8 C14 N7 . . . . 0.1(5) ?
    K2 N8 C14 N7 . . . . 176.7(2) ?
    C13 N8 C14 C15 . . . . -178.3(3) ?
    K2 N8 C14 C15 . . . . -1.7(4) ?
    C11 N7 C14 N8 . . . . -0.3(5) ?
    Pd2 N7 C14 N8 . . . . 178.8(3) ?
    C11 N7 C14 C15 . . . . 178.2(3) ?
    Pd2 N7 C14 C15 . . . . -2.8(4) ?
    C16 N9 C15 N10 . . . . -0.1(5) ?
    K2 N9 C15 N10 . . . . -172.9(2) ?
    C16 N9 C15 C14 . . . . 179.8(3) ?
    K2 N9 C15 C14 . . . . 7.1(4) ?
    C18 N10 C15 N9 . . . . 2.4(5) ?
    Pd2 N10 C15 N9 . . . . -173.7(3) ?
    C18 N10 C15 C14 . . . . -177.6(3) ?
    Pd2 N10 C15 C14 . . . . 6.4(4) ?
    N8 C14 C15 N9 . . . . -3.8(5) ?
    N7 C14 C15 N9 . . . . 177.7(3) ?
    N8 C14 C15 N10 . . . . 176.1(3) ?
    N7 C14 C15 N10 . . . . -2.4(4) ?
    C15 N9 C16 C17 . . . . -2.3(6) ?
    K2 N9 C16 C17 . . . . 170.3(3) ?
    N9 C16 C17 C18 . . . . 2.3(7) ?
    C15 N10 C18 C17 . . . . -2.3(6) ?
    Pd2 N10 C18 C17 . . . . 173.1(3) ?
    C16 C17 C18 N10 . . . . 0.1(6) ?
    Pd2 S3 C19 K2 2_554 . . . 79.2(2) ?
    N15 K2 C19 N11 3_575 . . . 106.2(3) ?
    N8 K2 C19 N11 . . . . 174.8(3) ?
    N15 K2 C19 N11 1_545 . . . -135.2(3) ?
    N13 K2 C19 N11 . . . . -36.9(3) ?
    N9 K2 C19 N11 . . . . -130.7(3) ?
    N12 K2 C19 N11 1_565 . . . 109.5(3) ?
    S8 K2 C19 N11 . . . . 35.9(3) ?
    K2 K2 C19 N11 3_565 . . . 158.9(3) ?
    N11 K2 C19 S3 . . . . 176.0(5) ?
    N15 K2 C19 S3 3_575 . . . -77.8(3) ?
    N8 K2 C19 S3 . . . . -9.2(2) ?
    N15 K2 C19 S3 1_545 . . . 40.8(3) ?
    N13 K2 C19 S3 . . . . 139.1(2) ?
    N9 K2 C19 S3 . . . . 45.3(2) ?
    N12 K2 C19 S3 1_565 . . . -74.5(2) ?
    S8 K2 C19 S3 . . . . -148.1(2) ?
loop_
    _geom_hbond_atom_site_label_D
    _geom_hbond_atom_site_label_H
    _geom_hbond_atom_site_label_A
    _geom_hbond_site_symmetry_A
    _geom_hbond_distance_DH
    _geom_hbond_distance_HA
    _geom_hbond_distance_DA
    _geom_hbond_angle_DHA
    C1 H1 S1 . 0.95 2.77 3.334(4) 119
    C1 H1 N11 3_665 0.95 2.45 3.134(5) 128
    C6 H6 S7 1_545 0.95 2.76 3.457(4) 131
    C8 H8 S2 . 0.95 2.77 3.321(4) 118
    C11 H11 S3 2_544 0.95 2.82 3.371(4) 118
    C11 H11 N6 3_565 0.95 2.63 3.315(5) 130
    C13 H13 N15 3_575 0.95 2.61 3.376(5) 138
    C16 H16 S6 3_665 0.95 2.83 3.640(4) 144
    C18 H18 S4 . 0.95 2.71 3.276(4) 119
_iucr_refine_instructions_details
;
TITL K2[Pd(SCN)4].2[Pd(SCN)2(bpym)]
CELL 0.71073  15.9625  10.9700  21.6801  90.000  94.104  90.000
ZERR    4.00   0.0007   0.0005   0.0009   0.000   0.001   0.000
LATT  1
SYMM -X, 0.5+Y, 0.5-Z
SFAC C  H  K N  Pd S
UNIT 96 48 8 64 12 32
MERG 2
L.S. 18
OMIT 2   0  26
OMIT 4  12  10
OMIT 3  13   1
OMIT -4  10  16
OMIT 2   2  26
OMIT -19   1   3
OMIT -13   8  12
OMIT -10   9  15
OMIT -19   0   2
OMIT 7  11  11
OMIT 7   9  15
OMIT -19   2   2
OMIT 5  11  12
OMIT -6  10  16
OMIT 3  11  14
OMIT -10   8  16
OMIT 3   0  26
OMIT -13   7  15
OMIT -7   9  17
OMIT 4  12   9
OMIT 4   2  24
OMIT -10  10  12
OMIT 6  10  13
OMIT -9   9  15
OMIT -19   1   1
OMIT 5  11  13
OMIT -11   9  13
OMIT -4  10  15
OMIT -17   4  12
OMIT -9  10  14
OMIT 8   9  15
OMIT -19   1   2
OMIT -6  11  13
OMIT 19   1   2
OMIT 6  11  11
OMIT -5  11  14
OMIT -19   1   4
OMIT -8  10  13
OMIT 7  10  14
OMIT -10   9  14
OMIT -12   7  15
OMIT 5  12   9
OMIT 19   0   4
OMIT -12   8  15
OMIT 1   0  26
OMIT -7  10  14
OMIT 3   2  25
OMIT 7  10  13
OMIT 19   0   0
OMIT 3   3  25
OMIT -19   0   6
ACTA
BOND $H
CONF
EQIV $1 1-x,1-y,-z
EQIV $2 x,-1+y,z
EQIV $3 -x,-1/2+y,-1/2-z
EQIV $4 -x,1-y,-z
EQIV $5 -x,2-y,-z
HTAB C1 S1
HTAB C1 N11_$1
HTAB C6 S7_$2
HTAB C8 S2
HTAB C11 S3_$3
HTAB C11 N6_$4
HTAB C13 N15_$5
HTAB C16 S6_$1
HTAB C18 S4
MPLA 5 Pd1 N1 N4 S1 S2
MPLA 12 N1 C1 C2 C3 N2 C4 C5 N3 C6 C7 C8 N4
MPLA 6 N1 C1 C2 C3 N2 C4
MPLA 6 C5 N3 C6 C7 C8 N4
MPLA 5 Pd2 N7 N10 S3_$3 S4
MPLA 12 N7 C11 C12 C13 N8 C14 C15 N9 C16 C17 C18 N10
MPLA 6 N7 C11 C12 C13 N8 C14
MPLA 6 C15 N9 C16 C17 C18 N10
FMAP 2
PLAN -20
TEMP -73
WGHT    0.033600    1.098800
FVAR       0.13744
PD1   5    0.482313    0.510679    0.188694    11.00000    0.03478    0.02747 =
         0.02909   -0.00338   -0.00199   -0.00023
PD2   5   -0.014348   -0.009672   -0.182524    11.00000    0.03272    0.02533 =
         0.02903   -0.00167    0.00016   -0.00017
PD3   5    0.500000    0.500000    0.000000    10.50000    0.02903    0.02249 =
         0.02406    0.00014   -0.00188    0.00083
PD4   5    0.000000    1.000000    0.000000    10.50000    0.02834    0.02157 =
         0.02796    0.00051   -0.00313   -0.00027
K1    3    0.426747    0.964555    0.081372    11.00000    0.03595    0.03195 =
         0.05167   -0.00312    0.00547   -0.00382
K2    3    0.094645    0.526914   -0.070761    11.00000    0.03893    0.03815 =
         0.05118   -0.00745    0.00718   -0.00718
S1    6    0.598356    0.624628    0.219589    11.00000    0.04546    0.03891 =
         0.05805   -0.01230   -0.01397   -0.00346
S2    6    0.395504    0.629599    0.244493    11.00000    0.06314    0.04392 =
         0.04299   -0.00789    0.00895    0.00789
S3    6    0.139020    0.404293   -0.280313    11.00000    0.04495    0.03344 =
         0.04419   -0.00234   -0.00412    0.01208
S4    6    0.057963   -0.177733   -0.210908    11.00000    0.05071    0.03833 =
         0.06682   -0.01613    0.01341    0.00416
S5    6    0.413588    0.644888    0.042727    11.00000    0.03629    0.03181 =
         0.04492   -0.00794    0.00353    0.00297
S6    6    0.615985    0.627277    0.018793    11.00000    0.03380    0.02792 =
         0.05583   -0.00406   -0.00510   -0.00096
S7    6    0.112120    1.129664    0.023910    11.00000    0.03363    0.02755 =
         0.07128   -0.00401   -0.01056   -0.00229
S8    6    0.096007    0.845615   -0.019329    11.00000    0.03375    0.03024 =
         0.05675   -0.00819   -0.00143    0.00299
N1    4    0.550517    0.375413    0.148018    11.00000    0.02826    0.02464 =
         0.02588   -0.00353    0.00022   -0.00133
N2    4    0.534343    0.177706    0.104083    11.00000    0.03059    0.03350 =
         0.02941   -0.00281    0.00081   -0.00050
N3    4    0.364565    0.193235    0.118461    11.00000    0.02956    0.03687 =
         0.03219   -0.00151   -0.00095   -0.00585
N4    4    0.386708    0.391332    0.160509    11.00000    0.03250    0.03045 =
         0.02729    0.00409    0.00048    0.00226
N5    4    0.559193    0.865177    0.180536    11.00000    0.05034    0.04739 =
         0.06121   -0.00294    0.00803   -0.00808
N6    4    0.352726    0.849949    0.182352    11.00000    0.03492    0.05433 =
         0.09182    0.02828   -0.00203   -0.00033
N7    4   -0.066190    0.150647   -0.153852    11.00000    0.02876    0.02469 =
         0.03024    0.00079   -0.00008   -0.00141
N8    4   -0.026420    0.347452   -0.116032    11.00000    0.03388    0.03076 =
         0.03860   -0.00568   -0.00282   -0.00047
N9    4    0.139165    0.281086   -0.120420    11.00000    0.03160    0.03816 =
         0.04349    0.00349   -0.00487   -0.00950
N10   4    0.093534    0.083758   -0.152499    11.00000    0.03158    0.03073 =
         0.03331    0.00210    0.00029   -0.00125
N11   4    0.179915    0.560152   -0.179263    11.00000    0.03075    0.05114 =
         0.05497   -0.00647   -0.00476    0.00025
N12   4   -0.043007   -0.379951   -0.186293    11.00000    0.07928    0.04141 =
         0.09161    0.01118    0.03506    0.01728
N13   4    0.246155    0.581624    0.005362    11.00000    0.03562    0.04613 =
         0.07188   -0.00763    0.01047    0.00178
N14   4    0.570141    0.874303    0.029170    11.00000    0.04625    0.03388 =
         0.04761   -0.00570    0.00086   -0.00194
N15   4    0.055460    1.372582    0.031054    11.00000    0.04888    0.03020 =
         0.06077   -0.00884   -0.00271   -0.00152
N16   4    0.259950    0.921443    0.020697    11.00000    0.03161    0.04496 =
         0.07849   -0.00121    0.00495    0.00006
C1    1    0.633048    0.369840    0.141580    11.00000    0.03150    0.03955 =
         0.03431    0.00586   -0.00211   -0.00602
AFIX  43
H1    2    0.667531    0.436789    0.154853    11.00000   -1.20000
AFIX   0
C2    1    0.669298    0.269817    0.116267    11.00000    0.03025    0.04224 =
         0.03447    0.00102    0.00496    0.00141
AFIX  43
H2    2    0.728008    0.266080    0.111773    11.00000   -1.20000
AFIX   0
C3    1    0.617145    0.175927    0.097839    11.00000    0.03321    0.04172 =
         0.03686   -0.00321    0.00420    0.00276
AFIX  43
H3    2    0.640735    0.106151    0.079757    11.00000   -1.20000
AFIX   0
C4    1    0.504820    0.277800    0.129030    11.00000    0.02963    0.03016 =
         0.02024    0.00263   -0.00094   -0.00244
C5    1    0.413117    0.286109    0.136326    11.00000    0.03032    0.02973 =
         0.02110    0.00253   -0.00135   -0.00240
C6    1    0.282550    0.208122    0.123396    11.00000    0.03083    0.04710 =
         0.04236    0.00299   -0.00032   -0.00818
AFIX  43
H6    2    0.245778    0.142687    0.111732    11.00000   -1.20000
AFIX   0
C7    1    0.248813    0.313923    0.144607    11.00000    0.02056    0.05336 =
         0.05818    0.00625    0.00215   -0.00106
AFIX  43
H7    2    0.189883    0.324311    0.145924    11.00000   -1.20000
AFIX   0
C8    1    0.303812    0.403019    0.163618    11.00000    0.03010    0.04208 =
         0.04794    0.00472    0.00746    0.00819
AFIX  43
H8    2    0.282541    0.476409    0.179733    11.00000   -1.20000
AFIX   0
C9    1    0.572792    0.765709    0.195527    11.00000    0.03351    0.05011 =
         0.03969   -0.01415    0.00296   -0.00896
C10   1    0.372929    0.757262    0.204226    11.00000    0.03498    0.04648 =
         0.04036   -0.01329    0.00468   -0.00711
C11   1   -0.147244    0.180381   -0.152128    11.00000    0.03065    0.03088 =
         0.03669   -0.00046   -0.00004   -0.00376
AFIX  43
H11   2   -0.189369    0.122571   -0.164712    11.00000   -1.20000
AFIX   0
C12   1   -0.170229    0.294181   -0.132253    11.00000    0.03508    0.03632 =
         0.03949   -0.00551    0.00095    0.00556
AFIX  43
H12   2   -0.227694    0.315657   -0.130695    11.00000   -1.20000
AFIX   0
C13   1   -0.107517    0.375645   -0.114759    11.00000    0.04267    0.02678 =
         0.04326   -0.00664   -0.00126    0.00506
AFIX  43
H13   2   -0.122466    0.454629   -0.101322    11.00000   -1.20000
AFIX   0
C14   1   -0.009358    0.237164   -0.135300    11.00000    0.03122    0.02845 =
         0.02783    0.00111    0.00008   -0.00380
C15   1    0.080178    0.200018   -0.135872    11.00000    0.03334    0.03059 =
         0.02798    0.00371   -0.00329   -0.00204
C16   1    0.217928    0.241282   -0.121834    11.00000    0.03233    0.05814 =
         0.05458    0.00773   -0.00315   -0.01175
AFIX  43
H16   2    0.262431    0.297324   -0.112571    11.00000   -1.20000
AFIX   0
C17   1    0.237880    0.123397   -0.136004    11.00000    0.02934    0.05445 =
         0.07073    0.00897   -0.00027    0.00250
AFIX  43
H17   2    0.294599    0.096852   -0.135178    11.00000   -1.20000
AFIX   0
C18   1    0.173021    0.046075   -0.151292    11.00000    0.02981    0.04413 =
         0.05936   -0.00215    0.00245    0.00548
AFIX  43
H18   2    0.184607   -0.036250   -0.161286    11.00000   -1.20000
AFIX   0
C19   1    0.161729    0.498394   -0.221182    11.00000    0.02345    0.03464 =
         0.04426    0.00902    0.00119    0.00309
C20   1   -0.003482   -0.295921   -0.195311    11.00000    0.05878    0.03944 =
         0.03880    0.00098    0.01301    0.01732
C21   1    0.314336    0.605476    0.020932    11.00000    0.03671    0.03420 =
         0.04448    0.00077    0.01379    0.00838
C22   1    0.585085    0.772609    0.025356    11.00000    0.03424    0.03554 =
         0.02827   -0.00106   -0.00067   -0.00488
C23   1    0.076060    1.272919    0.028309    11.00000    0.03796    0.03229 =
         0.03722   -0.00572   -0.00451   -0.00632
C24   1    0.193231    0.893228    0.004392    11.00000    0.03957    0.03097 =
         0.04248    0.00338    0.01019    0.00727
HKLF 4
REM  K2[Pd(SCN)4].2[Pd(SCN)2(bpym)]
REM R1 =  0.0300 for   5722 Fo > 4sig(Fo)  and  0.0462 for all   7371 data
REM    481 parameters refined using      0 restraints
END
WGHT      0.0336      1.0988
REM Highest difference peak  0.653,  deepest hole -0.589,  1-sigma level  0.114
Q1    1   0.5252  0.5074  0.1820  11.00000  0.05    0.65
Q2    1   0.4193  0.6680  0.2096  11.00000  0.05    0.55
Q3    1   0.3323  0.8984  0.2108  11.00000  0.05    0.52
Q4    1   0.6581  0.6006  0.2226  11.00000  0.05    0.48
Q5    1   0.5035  0.9925  0.1282  11.00000  0.05    0.46
Q6    1   0.3255  0.8418  0.1631  11.00000  0.05    0.46
Q7    1   0.0014  0.4989 -0.1273  11.00000  0.05    0.45
Q8    1   0.3659  0.6459  0.0306  11.00000  0.05    0.44
Q9    1   0.0784 -0.1705 -0.2101  11.00000  0.05    0.44
Q10   1  -0.0001  1.0776 -0.0029  11.00000  0.05    0.43
Q11   1   0.6090  0.6206  0.0545  11.00000  0.05    0.42
Q12   1   0.2942  0.4237  0.2576  11.00000  0.05    0.40
Q13   1   0.0956  0.4371 -0.0788  11.00000  0.05    0.40
Q14   1   0.0974  0.1403 -0.1572  11.00000  0.05    0.39
Q15   1   0.6125  0.3678  0.2092  11.00000  0.05    0.38
Q16   1   0.1673  0.5758 -0.2258  11.00000  0.05    0.37
Q17   1   0.2174  0.6623 -0.1664  11.00000  0.05    0.37
Q18   1   0.6205  0.3815  0.0137  11.00000  0.05    0.37
Q19   1   0.1689  0.5937 -0.1698  11.00000  0.05    0.37
Q20   1   0.1701  0.4695 -0.1925  11.00000  0.05    0.36
;
